# Supplementary material for: Culturally Optimised Nutritionally Adequate Food Baskets for Dietary Guidelines for Minimum Wage Estonian Families
Source: Nutrients. 2020 Aug 27;12(9):2613. doi: 10.3390/nu12092613 (PMC7551125; doi:10.3390/nu12092613)
Supplement: Supplementary file 1 [file nutrients-12-02613-s001.zip]

Archive with 4 entries (4 files):
- Lauk Estonian Food Baskets Table S4.docx
- Lauk Estonian Food Baskets Table S1.docx
- Lauk Estonian Food Baskets Table S2.docx
- Lauk Estonian Food Baskets Table S3.docx
